# Supplementary material for: Transcultural Adaptation and Validation to Spanish of the POQL Instrument in Children Aged 6 to 12 Years
Source: Medicina (Kaunas). 2026 May 26;62(6):1033. doi: 10.3390/medicina62061033 (PMC13304306; doi:10.3390/medicina62061033)
Supplement: Supplementary file 1 [file medicina-62-01033-s001.zip]

Archive with 1 entries (1 files):
- medicina-4260454-supplementary.pdf
